# Supplementary material for: The Effectiveness, Facilitators, and Barriers of Digital Mental Health Services for First Nations People in Australia: Systematic Scoping Review
Source: Interact J Med Res. 2026 Jan 27;15:e80386. doi: 10.2196/80386 (PMC12841858; doi:10.2196/80386)
Supplement: Multimedia Appendix 5 [file ijmr-v15-e80386-s005.xlsx]

## Sheet: Sheet1
	Bennett-Levy et al. 2017 [1]	Brown et al. 2020 [2]	Dingwall et al. 2023 [3]	Dingwall et al. 2015 [4]	Fletcher et al. 2017 [5]	Kennedy et al. 2021 [6]	Lee et al. 2019 [7]	Ma et al. 2010 [8]	Perdacher et al. 2022 [9]	Povey et al. 2016 [10]	Povey et al. 2022 [11]	Povey et al. 2020 [12]	Puszka et al. 2016 [13]	Raphiphatthana et al. 2020a [14]	Raphiphatthana et al. 2020b [15]	Routledge et al. 2022 [16]	Russell et al. 2021 [17]	Snijder et al. 2021 [18]	Tighe et al. 2020 [19]	Tighe et al. 2017 [20]	Titov et al. 2019 [21]	Veinovic et al. 2023 [22]	Number of "Yes" for each question	Number of "Partially" for each question	Number of "Unclear" of each question	Number of "No" for each question
1.Did the research respond to a need or priority determined by the community?	Partially	Yes	Yes	Yes	Partially	Yes	Partially	Partially	Yes	Yes	Yes	Yes	Yes	Yes	Yes	Yes	Partially	Partially	Partially	Partially	Partially	Partially	12	10	0	0
2.Was community consultation and engagement appropriately inclusive?	Yes	Yes	Yes	Yes	Yes	Yes	Yes	No	Yes	Yes	Yes	Yes	Unclear	Partially	Yes	Yes	Partially	Yes	Yes	Yes	No	No	16	2	1	3
3.Did the research have Aboriginal and Torres Strait Islander research leadership?	Yes	Partially	Yes	Yes	Yes	Yes	Yes	Unclear	Unclear	Yes	Yes	Yes	Unclear	Partially	Yes	Yes	Unclear	Yes	Yes	Unclear	No	Partially	13	3	5	1
4.Did the research have Aboriginal and Torres Strait Islander governance?	Yes	Yes	Yes	No	Yes	Yes	Yes	No	Yes	Yes	Yes	Yes	Yes	No	Yes	Yes	No	Yes	Yes	Yes	Partially	Partially	16	2	0	4
5.Were local community protocols respected and followed?	Yes	Unclear	Yes	Yes	Unclear	Unclear	Unclear	No	Unclear	Unclear	Yes	Unclear	No	No	Unclear	Yes	Unclear	Unclear	Unclear	Unclear	Unclear	Unclear	5	0	14	3
6. Did the researchers negotiate agreements in regards to rights of access to Aboriginal and Torres Strait Islander peoples’ existing intellectual and cultural property?	Unclear	Unclear	Yes	Unclear	No	Unclear	No	No	Partially	Unclear	Unclear	Yes	No	No	Unclear	Unclear	No	Unclear	Partially	Unclear	No	No	2	2	10	8
7. Did the researchers negotiate agreements to protect Aboriginal and Torres Strait Islander peoples' ownership of intellectual and cultural property created through the research?	Partially	Partially	Yes	No	No	Unclear	Partially	No	Yes	Unclear	Unclear	Partially	Partially	No	Partially	Unclear	No	Unclear	Unclear	Unclear	No	No	2	6	7	7
8.Did Aboriginal and Torres Strait Islander peoples and communities have control over the collection and management of research materials?	Yes	Yes	Yes	No	Yes	Yes	Yes	Unclear	Yes	Yes	Yes	Yes	Partially	No	Yes	Unclear	No	Yes	Yes	Partially	No	No	13	2	2	5
9.Was the research guided by an Indigenous research paradigm?	Partially	Yes	Yes	Partially	Yes	Partially	No	No	Yes	Yes	Yes	Yes	No	Partially	Yes	Yes	No	Yes	Yes	Yes	No	No	12	4	0	6
10. Does the research take a strengths-based approach, acknowledging and moving beyond practices that have harmed Aboriginal and Torres Strait peoples in the past?	No	Partially	Yes	Yes	Partially	Partially	Yes	No	Partially	Partially	Yes	Yes	Yes	Partially	Yes	Partially	No	Yes	Yes	Yes	Partially	Partially	10	9	0	3
11. Did the researchers plan and translate the findings into sustainable changes in policy and/or practice?	Yes	Yes	Yes	Yes	Yes	Yes	Yes	Yes	Yes	Yes	Yes	Yes	Yes	Yes	Yes	Yes	Partially	Yes	Yes	Yes	Yes	Yes	21	1	0	0
12.Did the research benefit the participants and Aboriginal and Torres Strait Islander communities?	Yes	Yes	Yes	Yes	Yes	Yes	Yes	Yes	Yes	Yes	Yes	Yes	Yes	Yes	Yes	Yes	Yes	Yes	Yes	Yes	Yes	Yes	22	0	0	0
13.Did the research demonstrate capacity strengthening for Aboriginal and Torres Strait Islander individuals?	Yes	Yes	Yes	Partially	Yes	Yes	Unclear	Unclear	Yes	Yes	Yes	Yes	Yes	Yes	Yes	Yes	No	Yes	Partially	Yes	No	No	15	2	2	3
14. Did everyone involved in the research have opportunities to learn from each other?	Yes	Yes	Yes	Yes	Yes	Yes	Yes	No	Yes	Yes	Yes	Yes	Yes	Unclear	Yes	Yes	No	Yes	Yes	Yes	No	No	17	0	1	4
1. Bennett-Levy J, Singer J, DuBois S, Hyde K. Translating E-Mental Health Into Practice: What Are the Barriers and Enablers to E-Mental Health Implementation by Aboriginal and Torres Strait Islander Health Professionals? J Med Internet Res. 2017;19(1):e1. 2. Brown K, Toombs M, Nasir B, Kisely S, Ranmuthugala G, Brennan-Olsen SL, et al. How can mobile applications support suicide prevention gatek…
